# Supplementary material for: The Incidence of Poor Postoperative Recovery Characterized Using ‘Days Alive and Out of Hospital’ in Octogenarians and Nonagenarians—A Retrospective Cohort Study
Source: J Clin Med. 2025 Oct 29;14(21):7666. doi: 10.3390/jcm14217666 (PMC12609303; doi:10.3390/jcm14217666)
Supplement: Supplementary file 1 [file jcm-14-07666-s001.zip]

Archive with 1 entries (1 files):
- jcm-3901722-supplementary.pdf
